# Supplementary material for: High-Intensity Interval Training Attenuates Hepatic Fibrosis by Remodeling Lactate Metabolism in MASLD
Source: Metabolites. 2026 Jun 13;16(6):413. doi: 10.3390/metabo16060413 (PMC13303855; doi:10.3390/metabo16060413)
Supplement: Supplementary file 1 [file metabolites-16-00413-s001.zip]

Archive with 1 entries (1 files):
- metabolites-4341082-supplementary.pdf
